# Supplementary material for: The Alteration of the Gut Microbiome during Ramadan Offers a Novel Perspective on Ramadan Fasting: A Pilot Study
Source: Microorganisms. 2023 Aug 18;11(8):2106. doi: 10.3390/microorganisms11082106 (PMC10459652; doi:10.3390/microorganisms11082106)
Supplement: Supplementary file 1 [file microorganisms-11-02106-s001.zip]

Archive with 1 entries (1 files):
- microorganisms-2531881-supplementary.pdf
